# Supplementary material for: Nonword repetition in adults who stutter: The effects of stimuli stress and auditory-orthographic cues
Source: PLoS One. 2017 Nov 29;12(11):e0188111. doi: 10.1371/journal.pone.0188111 (PMC5706734; doi:10.1371/journal.pone.0188111)
Supplement: S1 Data — (XLSX) [file pone.0188111.s005.xlsx]

## Sheet: S4_072717_wpart
Participant_ID	TalkerStress_Group	Talker_Group	Stress	Attempt	Task	Age	Gender	Severity	NWR_zscore	SegRW_zscore	SegNW_zscore	FDS_zscore	BDS_zscore	Accuracy
AWNS-1	AWNS-Trochaic	AWNS	trochaic	attempt 1	immediate repetition	19	male	none	2.51919	0.0949368	0.0285337	1.6738	0.30085	11
AWNS-1	AWNS-Trochaic	AWNS	trochaic	attempt 2	immediate repetition	19	male	none	2.51919	0.0949368	0.0285337	1.6738	0.30085	11
AWNS-1	AWNS-Trochaic	AWNS	trochaic	attempt 3	immediate repetition	19	male	none	2.51919	0.0949368	0.0285337	1.6738	0.30085	12
AWNS-1	AWNS-Trochaic	AWNS	trochaic	attempt 4	immediate repetition	19	male	none	2.51919	0.0949368	0.0285337	1.6738	0.30085	12
AWNS-1	AWNS-Trochaic	AWNS	trochaic	attempt 1	short-term recall	19	male	none	2.51919	0.0949368	0.0285337	1.6738	0.30085	12
AWNS-1	AWNS-Trochaic	AWNS	trochaic	attempt 2	short-term recall	19	male	none	2.51919	0.0949368	0.0285337	1.6738	0.30085	11
AWNS-1	AWNS-Trochaic	AWNS	trochaic	attempt 3	short-term recall	19	male	none	2.51919	0.0949368	0.0285337	1.6738	0.30085	11
AWNS-1	AWNS-Trochaic	AWNS	trochaic	attempt 4	short-term recall	19	male	none	2.51919	0.0949368	0.0285337	1.6738	0.30085	12
AWNS-2	AWNS-Trochaic	AWNS	trochaic	attempt 1	immediate repetition	19	male	none	-0.876239	-0.440161	1.13421	0.331875	0.30085	12
AWNS-2	AWNS-Trochaic	AWNS	trochaic	attempt 2	immediate repetition	19	male	none	-0.876239	-0.440161	1.13421	0.331875	0.30085	12
AWNS-2	AWNS-Trochaic	AWNS	trochaic	attempt 3	immediate repetition	19	male	none	-0.876239	-0.440161	1.13421	0.331875	0.30085	12
AWNS-2	AWNS-Trochaic	AWNS	trochaic	attempt 4	immediate repetition	19	male	none	-0.876239	-0.440161	1.13421	0.331875	0.30085	12
AWNS-2	AWNS-Trochaic	AWNS	trochaic	attempt 1	short-term recall	19	male	none	-0.876239	-0.440161	1.13421	0.331875	0.30085	12
AWNS-2	AWNS-Trochaic	AWNS	trochaic	attempt 2	short-term recall	19	male	none	-0.876239	-0.440161	1.13421	0.331875	0.30085	12
AWNS-2	AWNS-Trochaic	AWNS	trochaic	attempt 3	short-term recall	19	male	none	-0.876239	-0.440161	1.13421	0.331875	0.30085	12
AWNS-2	AWNS-Trochaic	AWNS	trochaic	attempt 4	short-term recall	19	male	none	-0.876239	-0.440161	1.13421	0.331875	0.30085	12
AWNS-3	AWNS-Trochaic	AWNS	trochaic	attempt 1	immediate repetition	21	female	none	1.55654	1.17963	0.195024	1.98762	1.06801	12
AWNS-3	AWNS-Trochaic	AWNS	trochaic	attempt 2	immediate repetition	21	female	none	1.55654	1.17963	0.195024	1.98762	1.06801	12
AWNS-3	AWNS-Trochaic	AWNS	trochaic	attempt 3	immediate repetition	21	female	none	1.55654	1.17963	0.195024	1.98762	1.06801	12
AWNS-3	AWNS-Trochaic	AWNS	trochaic	attempt 4	immediate repetition	21	female	none	1.55654	1.17963	0.195024	1.98762	1.06801	12
AWNS-3	AWNS-Trochaic	AWNS	trochaic	attempt 1	short-term recall	21	female	none	1.55654	1.17963	0.195024	1.98762	1.06801	10
AWNS-3	AWNS-Trochaic	AWNS	trochaic	attempt 2	short-term recall	21	female	none	1.55654	1.17963	0.195024	1.98762	1.06801	11
AWNS-3	AWNS-Trochaic	AWNS	trochaic	attempt 3	short-term recall	21	female	none	1.55654	1.17963	0.195024	1.98762	1.06801	10
AWNS-3	AWNS-Trochaic	AWNS	trochaic	attempt 4	short-term recall	21	female	none	1.55654	1.17963	0.195024	1.98762	1.06801	10
AWNS-4	AWNS-Trochaic	AWNS	trochaic	attempt 1	immediate repetition	26	male	none	-0.310335	1.16513	0.691941	-0.115435	-0.247759	12
AWNS-4	AWNS-Trochaic	AWNS	trochaic	attempt 2	immediate repetition	26	male	none	-0.310335	1.16513	0.691941	-0.115435	-0.247759	12
AWNS-4	AWNS-Trochaic	AWNS	trochaic	attempt 3	immediate repetition	26	male	none	-0.310335	1.16513	0.691941	-0.115435	-0.247759	12
AWNS-4	AWNS-Trochaic	AWNS	trochaic	attempt 4	immediate repetition	26	male	none	-0.310335	1.16513	0.691941	-0.115435	-0.247759	12
AWNS-4	AWNS-Trochaic	AWNS	trochaic	attempt 1	short-term recall	26	male	none	-0.310335	1.16513	0.691941	-0.115435	-0.247759	12
AWNS-4	AWNS-Trochaic	AWNS	trochaic	attempt 2	short-term recall	26	male	none	-0.310335	1.16513	0.691941	-0.115435	-0.247759	12
AWNS-4	AWNS-Trochaic	AWNS	trochaic	attempt 3	short-term recall	26	male	none	-0.310335	1.16513	0.691941	-0.115435	-0.247759	11
AWNS-4	AWNS-Trochaic	AWNS	trochaic	attempt 4	short-term recall	26	male	none	-0.310335	1.16513	0.691941	-0.115435	-0.247759	11
AWNS-5	AWNS-Trochaic	AWNS	trochaic	attempt 1	immediate repetition	23	female	none	-0.806398	0.226851	1.01413	-0.8664	-0.238487	12
AWNS-5	AWNS-Trochaic	AWNS	trochaic	attempt 2	immediate repetition	23	female	none	-0.806398	0.226851	1.01413	-0.8664	-0.238487	12
AWNS-5	AWNS-Trochaic	AWNS	trochaic	attempt 3	immediate repetition	23	female	none	-0.806398	0.226851	1.01413	-0.8664	-0.238487	12
AWNS-5	AWNS-Trochaic	AWNS	trochaic	attempt 4	immediate repetition	23	female	none	-0.806398	0.226851	1.01413	-0.8664	-0.238487	12
AWNS-5	AWNS-Trochaic	AWNS	trochaic	attempt 1	short-term recall	23	female	none	-0.806398	0.226851	1.01413	-0.8664	-0.238487	11
AWNS-5	AWNS-Trochaic	AWNS	trochaic	attempt 2	short-term recall	23	female	none	-0.806398	0.226851	1.01413	-0.8664	-0.238487	11
AWNS-5	AWNS-Trochaic	AWNS	trochaic	attempt 3	short-term recall	23	female	none	-0.806398	0.226851	1.01413	-0.8664	-0.238487	11
AWNS-5	AWNS-Trochaic	AWNS	trochaic	attempt 4	short-term recall	23	female	none	-0.806398	0.226851	1.01413	-0.8664	-0.238487	11
AWNS-6	AWNS-Trochaic	AWNS	trochaic	attempt 1	immediate repetition	26	female	none	0.768891	0.544443	-1.44318	-0.8664	-2.63373	12
AWNS-6	AWNS-Trochaic	AWNS	trochaic	attempt 2	immediate repetition	26	female	none	0.768891	0.544443	-1.44318	-0.8664	-2.63373	12
AWNS-6	AWNS-Trochaic	AWNS	trochaic	attempt 3	immediate repetition	26	female	none	0.768891	0.544443	-1.44318	-0.8664	-2.63373	12
AWNS-6	AWNS-Trochaic	AWNS	trochaic	attempt 4	immediate repetition	26	female	none	0.768891	0.544443	-1.44318	-0.8664	-2.63373	12
AWNS-6	AWNS-Trochaic	AWNS	trochaic	attempt 1	short-term recall	26	female	none	0.768891	0.544443	-1.44318	-0.8664	-2.63373	11
AWNS-6	AWNS-Trochaic	AWNS	trochaic	attempt 2	short-term recall	26	female	none	0.768891	0.544443	-1.44318	-0.8664	-2.63373	11
AWNS-6	AWNS-Trochaic	AWNS	trochaic	attempt 3	short-term recall	26	female	none	0.768891	0.544443	-1.44318	-0.8664	-2.63373	11
AWNS-6	AWNS-Trochaic	AWNS	trochaic	attempt 4	short-term recall	26	female	none	0.768891	0.544443	-1.44318	-0.8664	-2.63373	11
AWNS-7	AWNS-Trochaic	AWNS	trochaic	attempt 1	immediate repetition	18	female	none	-0.310335	0.0949368	0.691941	-0.115435	-0.247759	11
AWNS-7	AWNS-Trochaic	AWNS	trochaic	attempt 2	immediate repetition	18	female	none	-0.310335	0.0949368	0.691941	-0.115435	-0.247759	11
AWNS-7	AWNS-Trochaic	AWNS	trochaic	attempt 3	immediate repetition	18	female	none	-0.310335	0.0949368	0.691941	-0.115435	-0.247759	11
AWNS-7	AWNS-Trochaic	AWNS	trochaic	attempt 4	immediate repetition	18	female	none	-0.310335	0.0949368	0.691941	-0.115435	-0.247759	11
AWNS-7	AWNS-Trochaic	AWNS	trochaic	attempt 1	short-term recall	18	female	none	-0.310335	0.0949368	0.691941	-0.115435	-0.247759	11
AWNS-7	AWNS-Trochaic	AWNS	trochaic	attempt 2	short-term recall	18	female	none	-0.310335	0.0949368	0.691941	-0.115435	-0.247759	10
AWNS-7	AWNS-Trochaic	AWNS	trochaic	attempt 3	short-term recall	18	female	none	-0.310335	0.0949368	0.691941	-0.115435	-0.247759	10
AWNS-7	AWNS-Trochaic	AWNS	trochaic	attempt 4	short-term recall	18	female	none	-0.310335	0.0949368	0.691941	-0.115435	-0.247759	10
AWNS-8	AWNS-Trochaic	AWNS	trochaic	attempt 1	immediate repetition	18	female	none	-0.310335	1.16513	1.13421	0.331875	3.04389	12
AWNS-8	AWNS-Trochaic	AWNS	trochaic	attempt 2	immediate repetition	18	female	none	-0.310335	1.16513	1.13421	0.331875	3.04389	12
AWNS-8	AWNS-Trochaic	AWNS	trochaic	attempt 3	immediate repetition	18	female	none	-0.310335	1.16513	1.13421	0.331875	3.04389	12
AWNS-8	AWNS-Trochaic	AWNS	trochaic	attempt 4	immediate repetition	18	female	none	-0.310335	1.16513	1.13421	0.331875	3.04389	12
AWNS-8	AWNS-Trochaic	AWNS	trochaic	attempt 1	short-term recall	18	female	none	-0.310335	1.16513	1.13421	0.331875	3.04389	12
AWNS-8	AWNS-Trochaic	AWNS	trochaic	attempt 2	short-term recall	18	female	none	-0.310335	1.16513	1.13421	0.331875	3.04389	12
AWNS-8	AWNS-Trochaic	AWNS	trochaic	attempt 3	short-term recall	18	female	none	-0.310335	1.16513	1.13421	0.331875	3.04389	12
AWNS-8	AWNS-Trochaic	AWNS	trochaic	attempt 4	short-term recall	18	female	none	-0.310335	1.16513	1.13421	0.331875	3.04389	12
AWNS-9	AWNS-Trochaic	AWNS	trochaic	attempt 1	immediate repetition	21	male	none	0.821474	0.0949368	-0.413738	-1.01005	-0.247759	12
AWNS-9	AWNS-Trochaic	AWNS	trochaic	attempt 2	immediate repetition	21	male	none	0.821474	0.0949368	-0.413738	-1.01005	-0.247759	12
AWNS-9	AWNS-Trochaic	AWNS	trochaic	attempt 3	immediate repetition	21	male	none	0.821474	0.0949368	-0.413738	-1.01005	-0.247759	12
AWNS-9	AWNS-Trochaic	AWNS	trochaic	attempt 4	immediate repetition	21	male	none	0.821474	0.0949368	-0.413738	-1.01005	-0.247759	12
AWNS-9	AWNS-Trochaic	AWNS	trochaic	attempt 1	short-term recall	21	male	none	0.821474	0.0949368	-0.413738	-1.01005	-0.247759	11
AWNS-9	AWNS-Trochaic	AWNS	trochaic	attempt 2	short-term recall	21	male	none	0.821474	0.0949368	-0.413738	-1.01005	-0.247759	11
AWNS-9	AWNS-Trochaic	AWNS	trochaic	attempt 3	short-term recall	21	male	none	0.821474	0.0949368	-0.413738	-1.01005	-0.247759	10
AWNS-9	AWNS-Trochaic	AWNS	trochaic	attempt 4	short-term recall	21	male	none	0.821474	0.0949368	-0.413738	-1.01005	-0.247759	10
AWNS-10	AWNS-Trochaic	AWNS	trochaic	attempt 1	immediate repetition	20	male	none	-0.310335	1.16513	1.13421	-0.115435	0.30085	12
AWNS-10	AWNS-Trochaic	AWNS	trochaic	attempt 2	immediate repetition	20	male	none	-0.310335	1.16513	1.13421	-0.115435	0.30085	12
AWNS-10	AWNS-Trochaic	AWNS	trochaic	attempt 3	immediate repetition	20	male	none	-0.310335	1.16513	1.13421	-0.115435	0.30085	12
AWNS-10	AWNS-Trochaic	AWNS	trochaic	attempt 4	immediate repetition	20	male	none	-0.310335	1.16513	1.13421	-0.115435	0.30085	12
AWNS-10	AWNS-Trochaic	AWNS	trochaic	attempt 1	short-term recall	20	male	none	-0.310335	1.16513	1.13421	-0.115435	0.30085	11
AWNS-10	AWNS-Trochaic	AWNS	trochaic	attempt 2	short-term recall	20	male	none	-0.310335	1.16513	1.13421	-0.115435	0.30085	11
AWNS-10	AWNS-Trochaic	AWNS	trochaic	attempt 3	short-term recall	20	male	none	-0.310335	1.16513	1.13421	-0.115435	0.30085	11
AWNS-10	AWNS-Trochaic	AWNS	trochaic	attempt 4	short-term recall	20	male	none	-0.310335	1.16513	1.13421	-0.115435	0.30085	11
AWNS-11	AWNS-Trochaic	AWNS	trochaic	attempt 1	immediate repetition	19	male	none	-0.412576	0.544443	1.01413	0.560612	1.06801	12
AWNS-11	AWNS-Trochaic	AWNS	trochaic	attempt 2	immediate repetition	19	male	none	-0.412576	0.544443	1.01413	0.560612	1.06801	12
AWNS-11	AWNS-Trochaic	AWNS	trochaic	attempt 3	immediate repetition	19	male	none	-0.412576	0.544443	1.01413	0.560612	1.06801	12
AWNS-11	AWNS-Trochaic	AWNS	trochaic	attempt 4	immediate repetition	19	male	none	-0.412576	0.544443	1.01413	0.560612	1.06801	12
AWNS-11	AWNS-Trochaic	AWNS	trochaic	attempt 1	short-term recall	19	male	none	-0.412576	0.544443	1.01413	0.560612	1.06801	12
AWNS-11	AWNS-Trochaic	AWNS	trochaic	attempt 2	short-term recall	19	male	none	-0.412576	0.544443	1.01413	0.560612	1.06801	12
AWNS-11	AWNS-Trochaic	AWNS	trochaic	attempt 3	short-term recall	19	male	none	-0.412576	0.544443	1.01413	0.560612	1.06801	12
AWNS-11	AWNS-Trochaic	AWNS	trochaic	attempt 4	short-term recall	19	male	none	-0.412576	0.544443	1.01413	0.560612	1.06801	12
AWNS-12	AWNS-Trochaic	AWNS	trochaic	attempt 1	immediate repetition	28	male	none	-0.806398	0.226851	1.01413	-0.152894	-0.238487	12
AWNS-12	AWNS-Trochaic	AWNS	trochaic	attempt 2	immediate repetition	28	male	none	-0.806398	0.226851	1.01413	-0.152894	-0.238487	12
AWNS-12	AWNS-Trochaic	AWNS	trochaic	attempt 3	immediate repetition	28	male	none	-0.806398	0.226851	1.01413	-0.152894	-0.238487	12
AWNS-12	AWNS-Trochaic	AWNS	trochaic	attempt 4	immediate repetition	28	male	none	-0.806398	0.226851	1.01413	-0.152894	-0.238487	12
AWNS-12	AWNS-Trochaic	AWNS	trochaic	attempt 1	short-term recall	28	male	none	-0.806398	0.226851	1.01413	-0.152894	-0.238487	12
AWNS-12	AWNS-Trochaic	AWNS	trochaic	attempt 2	short-term recall	28	male	none	-0.806398	0.226851	1.01413	-0.152894	-0.238487	12
AWNS-12	AWNS-Trochaic	AWNS	trochaic	attempt 3	short-term recall	28	male	none	-0.806398	0.226851	1.01413	-0.152894	-0.238487	12
AWNS-12	AWNS-Trochaic	AWNS	trochaic	attempt 4	short-term recall	28	male	none	-0.806398	0.226851	1.01413	-0.152894	-0.238487	12
AWNS-13	AWNS-Trochaic	AWNS	trochaic	attempt 1	immediate repetition	18	male	none	0.375069	0.544443	-0.214526	0.560612	1.06801	12
AWNS-13	AWNS-Trochaic	AWNS	trochaic	attempt 2	immediate repetition	18	male	none	0.375069	0.544443	-0.214526	0.560612	1.06801	12
AWNS-13	AWNS-Trochaic	AWNS	trochaic	attempt 3	immediate repetition	18	male	none	0.375069	0.544443	-0.214526	0.560612	1.06801	12
AWNS-13	AWNS-Trochaic	AWNS	trochaic	attempt 4	immediate repetition	18	male	none	0.375069	0.544443	-0.214526	0.560612	1.06801	12
AWNS-13	AWNS-Trochaic	AWNS	trochaic	attempt 1	short-term recall	18	male	none	0.375069	0.544443	-0.214526	0.560612	1.06801	12
AWNS-13	AWNS-Trochaic	AWNS	trochaic	attempt 2	short-term recall	18	male	none	0.375069	0.544443	-0.214526	0.560612	1.06801	12
AWNS-13	AWNS-Trochaic	AWNS	trochaic	attempt 3	short-term recall	18	male	none	0.375069	0.544443	-0.214526	0.560612	1.06801	12
AWNS-13	AWNS-Trochaic	AWNS	trochaic	attempt 4	short-term recall	18	male	none	0.375069	0.544443	-0.214526	0.560612	1.06801	12
AWNS-14	AWNS-Iambic	AWNS	iambic	attempt 1	immediate repetition	19	female	none	1.16271	0.862035	0.195024	-0.509647	0.197011	12
AWNS-14	AWNS-Iambic	AWNS	iambic	attempt 2	immediate repetition	19	female	none	1.16271	0.862035	0.195024	-0.509647	0.197011	12
AWNS-14	AWNS-Iambic	AWNS	iambic	attempt 3	immediate repetition	19	female	none	1.16271	0.862035	0.195024	-0.509647	0.197011	12
AWNS-14	AWNS-Iambic	AWNS	iambic	attempt 4	immediate repetition	19	female	none	1.16271	0.862035	0.195024	-0.509647	0.197011	12
AWNS-14	AWNS-Iambic	AWNS	iambic	attempt 1	short-term recall	19	female	none	1.16271	0.862035	0.195024	-0.509647	0.197011	11
AWNS-14	AWNS-Iambic	AWNS	iambic	attempt 2	short-term recall	19	female	none	1.16271	0.862035	0.195024	-0.509647	0.197011	10
AWNS-14	AWNS-Iambic	AWNS	iambic	attempt 3	short-term recall	19	female	none	1.16271	0.862035	0.195024	-0.509647	0.197011	10
AWNS-14	AWNS-Iambic	AWNS	iambic	attempt 4	short-term recall	19	female	none	1.16271	0.862035	0.195024	-0.509647	0.197011	10
AWNS-15	AWNS-Iambic	AWNS	iambic	attempt 1	immediate repetition	20	male	none	-0.0187534	0.226851	1.01413	-0.152894	-1.32723	12
AWNS-15	AWNS-Iambic	AWNS	iambic	attempt 2	immediate repetition	20	male	none	-0.0187534	0.226851	1.01413	-0.152894	-1.32723	12
AWNS-15	AWNS-Iambic	AWNS	iambic	attempt 3	immediate repetition	20	male	none	-0.0187534	0.226851	1.01413	-0.152894	-1.32723	12
AWNS-15	AWNS-Iambic	AWNS	iambic	attempt 4	immediate repetition	20	male	none	-0.0187534	0.226851	1.01413	-0.152894	-1.32723	12
AWNS-15	AWNS-Iambic	AWNS	iambic	attempt 1	short-term recall	20	male	none	-0.0187534	0.226851	1.01413	-0.152894	-1.32723	10
AWNS-15	AWNS-Iambic	AWNS	iambic	attempt 2	short-term recall	20	male	none	-0.0187534	0.226851	1.01413	-0.152894	-1.32723	10
AWNS-15	AWNS-Iambic	AWNS	iambic	attempt 3	short-term recall	20	male	none	-0.0187534	0.226851	1.01413	-0.152894	-1.32723	10
AWNS-15	AWNS-Iambic	AWNS	iambic	attempt 4	short-term recall	20	male	none	-0.0187534	0.226851	1.01413	-0.152894	-1.32723	10
AWNS-16	AWNS-Iambic	AWNS	iambic	attempt 1	immediate repetition	21	male	none	-1.59404	-0.725924	-1.44318	0.203859	0.197011	12
AWNS-16	AWNS-Iambic	AWNS	iambic	attempt 2	immediate repetition	21	male	none	-1.59404	-0.725924	-1.44318	0.203859	0.197011	12
AWNS-16	AWNS-Iambic	AWNS	iambic	attempt 3	immediate repetition	21	male	none	-1.59404	-0.725924	-1.44318	0.203859	0.197011	11
AWNS-16	AWNS-Iambic	AWNS	iambic	attempt 4	immediate repetition	21	male	none	-1.59404	-0.725924	-1.44318	0.203859	0.197011	12
AWNS-16	AWNS-Iambic	AWNS	iambic	attempt 1	short-term recall	21	male	none	-1.59404	-0.725924	-1.44318	0.203859	0.197011	10
AWNS-16	AWNS-Iambic	AWNS	iambic	attempt 2	short-term recall	21	male	none	-1.59404	-0.725924	-1.44318	0.203859	0.197011	9
AWNS-16	AWNS-Iambic	AWNS	iambic	attempt 3	short-term recall	21	male	none	-1.59404	-0.725924	-1.44318	0.203859	0.197011	10
AWNS-16	AWNS-Iambic	AWNS	iambic	attempt 4	short-term recall	21	male	none	-1.59404	-0.725924	-1.44318	0.203859	0.197011	10
AWNS-17	AWNS-Iambic	AWNS	iambic	attempt 1	immediate repetition	18	female	none	-0.310335	0.897584	0.913077	-0.562745	-0.796367	12
AWNS-17	AWNS-Iambic	AWNS	iambic	attempt 2	immediate repetition	18	female	none	-0.310335	0.897584	0.913077	-0.562745	-0.796367	12
AWNS-17	AWNS-Iambic	AWNS	iambic	attempt 3	immediate repetition	18	female	none	-0.310335	0.897584	0.913077	-0.562745	-0.796367	12
AWNS-17	AWNS-Iambic	AWNS	iambic	attempt 4	immediate repetition	18	female	none	-0.310335	0.897584	0.913077	-0.562745	-0.796367	12
AWNS-17	AWNS-Iambic	AWNS	iambic	attempt 1	short-term recall	18	female	none	-0.310335	0.897584	0.913077	-0.562745	-0.796367	10
AWNS-17	AWNS-Iambic	AWNS	iambic	attempt 2	short-term recall	18	female	none	-0.310335	0.897584	0.913077	-0.562745	-0.796367	11
AWNS-17	AWNS-Iambic	AWNS	iambic	attempt 3	short-term recall	18	female	none	-0.310335	0.897584	0.913077	-0.562745	-0.796367	11
AWNS-17	AWNS-Iambic	AWNS	iambic	attempt 4	short-term recall	18	female	none	-0.310335	0.897584	0.913077	-0.562745	-0.796367	12
AWNS-18	AWNS-Iambic	AWNS	iambic	attempt 1	immediate repetition	21	male	none	-0.310335	-2.04546	-0.85601	-0.562745	-1.34497	12
AWNS-18	AWNS-Iambic	AWNS	iambic	attempt 2	immediate repetition	21	male	none	-0.310335	-2.04546	-0.85601	-0.562745	-1.34497	12
AWNS-18	AWNS-Iambic	AWNS	iambic	attempt 3	immediate repetition	21	male	none	-0.310335	-2.04546	-0.85601	-0.562745	-1.34497	12
AWNS-18	AWNS-Iambic	AWNS	iambic	attempt 4	immediate repetition	21	male	none	-0.310335	-2.04546	-0.85601	-0.562745	-1.34497	12
AWNS-18	AWNS-Iambic	AWNS	iambic	attempt 1	short-term recall	21	male	none	-0.310335	-2.04546	-0.85601	-0.562745	-1.34497	10
AWNS-18	AWNS-Iambic	AWNS	iambic	attempt 2	short-term recall	21	male	none	-0.310335	-2.04546	-0.85601	-0.562745	-1.34497	11
AWNS-18	AWNS-Iambic	AWNS	iambic	attempt 3	short-term recall	21	male	none	-0.310335	-2.04546	-0.85601	-0.562745	-1.34497	10
AWNS-18	AWNS-Iambic	AWNS	iambic	attempt 4	short-term recall	21	male	none	-0.310335	-2.04546	-0.85601	-0.562745	-1.34497	12
AWNS-19	AWNS-Iambic	AWNS	iambic	attempt 1	immediate repetition	36	female	none	-0.876239	0.362486	-0.192602	-1.01005	-1.34497	12
AWNS-19	AWNS-Iambic	AWNS	iambic	attempt 2	immediate repetition	36	female	none	-0.876239	0.362486	-0.192602	-1.01005	-1.34497	12
AWNS-19	AWNS-Iambic	AWNS	iambic	attempt 3	immediate repetition	36	female	none	-0.876239	0.362486	-0.192602	-1.01005	-1.34497	12
AWNS-19	AWNS-Iambic	AWNS	iambic	attempt 4	immediate repetition	36	female	none	-0.876239	0.362486	-0.192602	-1.01005	-1.34497	12
AWNS-19	AWNS-Iambic	AWNS	iambic	attempt 1	short-term recall	36	female	none	-0.876239	0.362486	-0.192602	-1.01005	-1.34497	11
AWNS-19	AWNS-Iambic	AWNS	iambic	attempt 2	short-term recall	36	female	none	-0.876239	0.362486	-0.192602	-1.01005	-1.34497	11
AWNS-19	AWNS-Iambic	AWNS	iambic	attempt 3	short-term recall	36	female	none	-0.876239	0.362486	-0.192602	-1.01005	-1.34497	11
AWNS-19	AWNS-Iambic	AWNS	iambic	attempt 4	short-term recall	36	female	none	-0.876239	0.362486	-0.192602	-1.01005	-1.34497	11
AWNS-20	AWNS-Iambic	AWNS	iambic	attempt 1	immediate repetition	25	male	none	-0.310335	-0.440161	-1.96169	-0.562745	0.849458	12
AWNS-20	AWNS-Iambic	AWNS	iambic	attempt 2	immediate repetition	25	male	none	-0.310335	-0.440161	-1.96169	-0.562745	0.849458	12
AWNS-20	AWNS-Iambic	AWNS	iambic	attempt 3	immediate repetition	25	male	none	-0.310335	-0.440161	-1.96169	-0.562745	0.849458	12
AWNS-20	AWNS-Iambic	AWNS	iambic	attempt 4	immediate repetition	25	male	none	-0.310335	-0.440161	-1.96169	-0.562745	0.849458	12
AWNS-20	AWNS-Iambic	AWNS	iambic	attempt 1	short-term recall	25	male	none	-0.310335	-0.440161	-1.96169	-0.562745	0.849458	12
AWNS-20	AWNS-Iambic	AWNS	iambic	attempt 2	short-term recall	25	male	none	-0.310335	-0.440161	-1.96169	-0.562745	0.849458	12
AWNS-20	AWNS-Iambic	AWNS	iambic	attempt 3	short-term recall	25	male	none	-0.310335	-0.440161	-1.96169	-0.562745	0.849458	12
AWNS-20	AWNS-Iambic	AWNS	iambic	attempt 4	short-term recall	25	male	none	-0.310335	-0.440161	-1.96169	-0.562745	0.849458	12
AWNS-21	AWNS-Iambic	AWNS	iambic	attempt 1	immediate repetition	19	male	none	0.25557	-0.440161	-0.634874	-1.01005	-0.796367	12
AWNS-21	AWNS-Iambic	AWNS	iambic	attempt 2	immediate repetition	19	male	none	0.25557	-0.440161	-0.634874	-1.01005	-0.796367	12
AWNS-21	AWNS-Iambic	AWNS	iambic	attempt 3	immediate repetition	19	male	none	0.25557	-0.440161	-0.634874	-1.01005	-0.796367	12
AWNS-21	AWNS-Iambic	AWNS	iambic	attempt 4	immediate repetition	19	male	none	0.25557	-0.440161	-0.634874	-1.01005	-0.796367	12
AWNS-21	AWNS-Iambic	AWNS	iambic	attempt 1	short-term recall	19	male	none	0.25557	-0.440161	-0.634874	-1.01005	-0.796367	12
AWNS-21	AWNS-Iambic	AWNS	iambic	attempt 2	short-term recall	19	male	none	0.25557	-0.440161	-0.634874	-1.01005	-0.796367	12
AWNS-21	AWNS-Iambic	AWNS	iambic	attempt 3	short-term recall	19	male	none	0.25557	-0.440161	-0.634874	-1.01005	-0.796367	11
AWNS-21	AWNS-Iambic	AWNS	iambic	attempt 4	short-term recall	19	male	none	0.25557	-0.440161	-0.634874	-1.01005	-0.796367	12
AWNS-22	AWNS-Iambic	AWNS	iambic	attempt 1	immediate repetition	21	female	none	-1.59404	-0.0907405	1.01413	1.27412	0.850259	12
AWNS-22	AWNS-Iambic	AWNS	iambic	attempt 2	immediate repetition	21	female	none	-1.59404	-0.0907405	1.01413	1.27412	0.850259	12
AWNS-22	AWNS-Iambic	AWNS	iambic	attempt 3	immediate repetition	21	female	none	-1.59404	-0.0907405	1.01413	1.27412	0.850259	12
AWNS-22	AWNS-Iambic	AWNS	iambic	attempt 4	immediate repetition	21	female	none	-1.59404	-0.0907405	1.01413	1.27412	0.850259	12
AWNS-22	AWNS-Iambic	AWNS	iambic	attempt 1	short-term recall	21	female	none	-1.59404	-0.0907405	1.01413	1.27412	0.850259	11
AWNS-22	AWNS-Iambic	AWNS	iambic	attempt 2	short-term recall	21	female	none	-1.59404	-0.0907405	1.01413	1.27412	0.850259	11
AWNS-22	AWNS-Iambic	AWNS	iambic	attempt 3	short-term recall	21	female	none	-1.59404	-0.0907405	1.01413	1.27412	0.850259	11
AWNS-22	AWNS-Iambic	AWNS	iambic	attempt 4	short-term recall	21	female	none	-1.59404	-0.0907405	1.01413	1.27412	0.850259	11
AWNS-23	AWNS-Iambic	AWNS	iambic	attempt 1	immediate repetition	25	male	none	0.821474	-0.440161	-1.29828	-1.01005	-1.34497	12
AWNS-23	AWNS-Iambic	AWNS	iambic	attempt 2	immediate repetition	25	male	none	0.821474	-0.440161	-1.29828	-1.01005	-1.34497	12
AWNS-23	AWNS-Iambic	AWNS	iambic	attempt 3	immediate repetition	25	male	none	0.821474	-0.440161	-1.29828	-1.01005	-1.34497	12
AWNS-23	AWNS-Iambic	AWNS	iambic	attempt 4	immediate repetition	25	male	none	0.821474	-0.440161	-1.29828	-1.01005	-1.34497	12
AWNS-23	AWNS-Iambic	AWNS	iambic	attempt 1	short-term recall	25	male	none	0.821474	-0.440161	-1.29828	-1.01005	-1.34497	11
AWNS-23	AWNS-Iambic	AWNS	iambic	attempt 2	short-term recall	25	male	none	0.821474	-0.440161	-1.29828	-1.01005	-1.34497	9
AWNS-23	AWNS-Iambic	AWNS	iambic	attempt 3	short-term recall	25	male	none	0.821474	-0.440161	-1.29828	-1.01005	-1.34497	9
AWNS-23	AWNS-Iambic	AWNS	iambic	attempt 4	short-term recall	25	male	none	0.821474	-0.440161	-1.29828	-1.01005	-1.34497	12
AWNS-24	AWNS-Iambic	AWNS	iambic	attempt 1	immediate repetition	26	female	none	0.821474	1.16513	0.913077	-1.01005	1.39807	12
AWNS-24	AWNS-Iambic	AWNS	iambic	attempt 2	immediate repetition	26	female	none	0.821474	1.16513	0.913077	-1.01005	1.39807	12
AWNS-24	AWNS-Iambic	AWNS	iambic	attempt 3	immediate repetition	26	female	none	0.821474	1.16513	0.913077	-1.01005	1.39807	12
AWNS-24	AWNS-Iambic	AWNS	iambic	attempt 4	immediate repetition	26	female	none	0.821474	1.16513	0.913077	-1.01005	1.39807	12
AWNS-24	AWNS-Iambic	AWNS	iambic	attempt 1	short-term recall	26	female	none	0.821474	1.16513	0.913077	-1.01005	1.39807	11
AWNS-24	AWNS-Iambic	AWNS	iambic	attempt 2	short-term recall	26	female	none	0.821474	1.16513	0.913077	-1.01005	1.39807	11
AWNS-24	AWNS-Iambic	AWNS	iambic	attempt 3	short-term recall	26	female	none	0.821474	1.16513	0.913077	-1.01005	1.39807	11
AWNS-24	AWNS-Iambic	AWNS	iambic	attempt 4	short-term recall	26	female	none	0.821474	1.16513	0.913077	-1.01005	1.39807	11
AWNS-25	AWNS-Iambic	AWNS	iambic	attempt 1	immediate repetition	25	male	none	-1.44214	-1.24281	-0.634874	-1.01005	0.30085	12
AWNS-25	AWNS-Iambic	AWNS	iambic	attempt 2	immediate repetition	25	male	none	-1.44214	-1.24281	-0.634874	-1.01005	0.30085	12
AWNS-25	AWNS-Iambic	AWNS	iambic	attempt 3	immediate repetition	25	male	none	-1.44214	-1.24281	-0.634874	-1.01005	0.30085	12
AWNS-25	AWNS-Iambic	AWNS	iambic	attempt 4	immediate repetition	25	male	none	-1.44214	-1.24281	-0.634874	-1.01005	0.30085	12
AWNS-25	AWNS-Iambic	AWNS	iambic	attempt 1	short-term recall	25	male	none	-1.44214	-1.24281	-0.634874	-1.01005	0.30085	11
AWNS-25	AWNS-Iambic	AWNS	iambic	attempt 2	short-term recall	25	male	none	-1.44214	-1.24281	-0.634874	-1.01005	0.30085	10
AWNS-25	AWNS-Iambic	AWNS	iambic	attempt 3	short-term recall	25	male	none	-1.44214	-1.24281	-0.634874	-1.01005	0.30085	10
AWNS-25	AWNS-Iambic	AWNS	iambic	attempt 4	short-term recall	25	male	none	-1.44214	-1.24281	-0.634874	-1.01005	0.30085	10
AWNS-26	AWNS-Iambic	AWNS	iambic	attempt 1	immediate repetition	20	male	none	0.821474	0.0949368	0.470805	-1.01005	-0.247759	12
AWNS-26	AWNS-Iambic	AWNS	iambic	attempt 2	immediate repetition	20	male	none	0.821474	0.0949368	0.470805	-1.01005	-0.247759	11
AWNS-26	AWNS-Iambic	AWNS	iambic	attempt 3	immediate repetition	20	male	none	0.821474	0.0949368	0.470805	-1.01005	-0.247759	12
AWNS-26	AWNS-Iambic	AWNS	iambic	attempt 4	immediate repetition	20	male	none	0.821474	0.0949368	0.470805	-1.01005	-0.247759	12
AWNS-26	AWNS-Iambic	AWNS	iambic	attempt 1	short-term recall	20	male	none	0.821474	0.0949368	0.470805	-1.01005	-0.247759	11
AWNS-26	AWNS-Iambic	AWNS	iambic	attempt 2	short-term recall	20	male	none	0.821474	0.0949368	0.470805	-1.01005	-0.247759	11
AWNS-26	AWNS-Iambic	AWNS	iambic	attempt 3	short-term recall	20	male	none	0.821474	0.0949368	0.470805	-1.01005	-0.247759	11
AWNS-26	AWNS-Iambic	AWNS	iambic	attempt 4	short-term recall	20	male	none	0.821474	0.0949368	0.470805	-1.01005	-0.247759	11
AWS-1	AWS-Trochaic	AWS	trochaic	attempt 1	immediate repetition	22	male	very mild	0.25557	0.630035	0.691941	2.12111	-0.247759	12
AWS-1	AWS-Trochaic	AWS	trochaic	attempt 2	immediate repetition	22	male	very mild	0.25557	0.630035	0.691941	2.12111	-0.247759	11
AWS-1	AWS-Trochaic	AWS	trochaic	attempt 3	immediate repetition	22	male	very mild	0.25557	0.630035	0.691941	2.12111	-0.247759	12
AWS-1	AWS-Trochaic	AWS	trochaic	attempt 4	immediate repetition	22	male	very mild	0.25557	0.630035	0.691941	2.12111	-0.247759	12
AWS-1	AWS-Trochaic	AWS	trochaic	attempt 1	short-term recall	22	male	very mild	0.25557	0.630035	0.691941	2.12111	-0.247759	11
AWS-1	AWS-Trochaic	AWS	trochaic	attempt 2	short-term recall	22	male	very mild	0.25557	0.630035	0.691941	2.12111	-0.247759	12
AWS-1	AWS-Trochaic	AWS	trochaic	attempt 3	short-term recall	22	male	very mild	0.25557	0.630035	0.691941	2.12111	-0.247759	12
AWS-1	AWS-Trochaic	AWS	trochaic	attempt 4	short-term recall	22	male	very mild	0.25557	0.630035	0.691941	2.12111	-0.247759	12
AWS-2	AWS-Trochaic	AWS	trochaic	attempt 1	immediate repetition	19	male	mild	-1.59404	0.226851	-0.624077	-0.509647	-0.673986	12
AWS-2	AWS-Trochaic	AWS	trochaic	attempt 2	immediate repetition	19	male	mild	-1.59404	0.226851	-0.624077	-0.509647	-0.673986	12
AWS-2	AWS-Trochaic	AWS	trochaic	attempt 3	immediate repetition	19	male	mild	-1.59404	0.226851	-0.624077	-0.509647	-0.673986	12
AWS-2	AWS-Trochaic	AWS	trochaic	attempt 4	immediate repetition	19	male	mild	-1.59404	0.226851	-0.624077	-0.509647	-0.673986	12
AWS-2	AWS-Trochaic	AWS	trochaic	attempt 1	short-term recall	19	male	mild	-1.59404	0.226851	-0.624077	-0.509647	-0.673986	12
AWS-2	AWS-Trochaic	AWS	trochaic	attempt 2	short-term recall	19	male	mild	-1.59404	0.226851	-0.624077	-0.509647	-0.673986	11
AWS-2	AWS-Trochaic	AWS	trochaic	attempt 3	short-term recall	19	male	mild	-1.59404	0.226851	-0.624077	-0.509647	-0.673986	11
AWS-2	AWS-Trochaic	AWS	trochaic	attempt 4	short-term recall	19	male	mild	-1.59404	0.226851	-0.624077	-0.509647	-0.673986	11
AWS-3	AWS-Trochaic	AWS	trochaic	attempt 1	immediate repetition	20	male	mild	0.768891	-1.36111	-0.624077	-0.8664	-0.020738	12
AWS-3	AWS-Trochaic	AWS	trochaic	attempt 2	immediate repetition	20	male	mild	0.768891	-1.36111	-0.624077	-0.8664	-0.020738	12
AWS-3	AWS-Trochaic	AWS	trochaic	attempt 3	immediate repetition	20	male	mild	0.768891	-1.36111	-0.624077	-0.8664	-0.020738	12
AWS-3	AWS-Trochaic	AWS	trochaic	attempt 4	immediate repetition	20	male	mild	0.768891	-1.36111	-0.624077	-0.8664	-0.020738	12
AWS-3	AWS-Trochaic	AWS	trochaic	attempt 1	short-term recall	20	male	mild	0.768891	-1.36111	-0.624077	-0.8664	-0.020738	8
AWS-3	AWS-Trochaic	AWS	trochaic	attempt 2	short-term recall	20	male	mild	0.768891	-1.36111	-0.624077	-0.8664	-0.020738	7
AWS-3	AWS-Trochaic	AWS	trochaic	attempt 3	short-term recall	20	male	mild	0.768891	-1.36111	-0.624077	-0.8664	-0.020738	7
AWS-3	AWS-Trochaic	AWS	trochaic	attempt 4	short-term recall	20	male	mild	0.768891	-1.36111	-0.624077	-0.8664	-0.020738	7
AWS-4	AWS-Trochaic	AWS	trochaic	attempt 1	immediate repetition	19	male	moderate	1.16271	1.17963	0.604575	0.560612	0.63251	12
AWS-4	AWS-Trochaic	AWS	trochaic	attempt 2	immediate repetition	19	male	moderate	1.16271	1.17963	0.604575	0.560612	0.63251	12
AWS-4	AWS-Trochaic	AWS	trochaic	attempt 3	immediate repetition	19	male	moderate	1.16271	1.17963	0.604575	0.560612	0.63251	12
AWS-4	AWS-Trochaic	AWS	trochaic	attempt 4	immediate repetition	19	male	moderate	1.16271	1.17963	0.604575	0.560612	0.63251	12
AWS-4	AWS-Trochaic	AWS	trochaic	attempt 1	short-term recall	19	male	moderate	1.16271	1.17963	0.604575	0.560612	0.63251	12
AWS-4	AWS-Trochaic	AWS	trochaic	attempt 2	short-term recall	19	male	moderate	1.16271	1.17963	0.604575	0.560612	0.63251	12
AWS-4	AWS-Trochaic	AWS	trochaic	attempt 3	short-term recall	19	male	moderate	1.16271	1.17963	0.604575	0.560612	0.63251	12
AWS-4	AWS-Trochaic	AWS	trochaic	attempt 4	short-term recall	19	male	moderate	1.16271	1.17963	0.604575	0.560612	0.63251	12
AWS-5	AWS-Trochaic	AWS	trochaic	attempt 1	immediate repetition	18	female	very mild	-2.00805	-0.97526	-1.29828	0.331875	0.30085	10
AWS-5	AWS-Trochaic	AWS	trochaic	attempt 2	immediate repetition	18	female	very mild	-2.00805	-0.97526	-1.29828	0.331875	0.30085	12
AWS-5	AWS-Trochaic	AWS	trochaic	attempt 3	immediate repetition	18	female	very mild	-2.00805	-0.97526	-1.29828	0.331875	0.30085	12
AWS-5	AWS-Trochaic	AWS	trochaic	attempt 4	immediate repetition	18	female	very mild	-2.00805	-0.97526	-1.29828	0.331875	0.30085	12
AWS-5	AWS-Trochaic	AWS	trochaic	attempt 1	short-term recall	18	female	very mild	-2.00805	-0.97526	-1.29828	0.331875	0.30085	9
AWS-5	AWS-Trochaic	AWS	trochaic	attempt 2	short-term recall	18	female	very mild	-2.00805	-0.97526	-1.29828	0.331875	0.30085	8
AWS-5	AWS-Trochaic	AWS	trochaic	attempt 3	short-term recall	18	female	very mild	-2.00805	-0.97526	-1.29828	0.331875	0.30085	9
AWS-5	AWS-Trochaic	AWS	trochaic	attempt 4	short-term recall	18	female	very mild	-2.00805	-0.97526	-1.29828	0.331875	0.30085	8
AWS-6	AWS-Trochaic	AWS	trochaic	attempt 1	immediate repetition	19	male	very mild	-1.44214	-0.97526	-0.634874	-0.562745	-0.247759	12
AWS-6	AWS-Trochaic	AWS	trochaic	attempt 2	immediate repetition	19	male	very mild	-1.44214	-0.97526	-0.634874	-0.562745	-0.247759	11
AWS-6	AWS-Trochaic	AWS	trochaic	attempt 3	immediate repetition	19	male	very mild	-1.44214	-0.97526	-0.634874	-0.562745	-0.247759	12
AWS-6	AWS-Trochaic	AWS	trochaic	attempt 4	immediate repetition	19	male	very mild	-1.44214	-0.97526	-0.634874	-0.562745	-0.247759	12
AWS-6	AWS-Trochaic	AWS	trochaic	attempt 1	short-term recall	19	male	very mild	-1.44214	-0.97526	-0.634874	-0.562745	-0.247759	9
AWS-6	AWS-Trochaic	AWS	trochaic	attempt 2	short-term recall	19	male	very mild	-1.44214	-0.97526	-0.634874	-0.562745	-0.247759	7
AWS-6	AWS-Trochaic	AWS	trochaic	attempt 3	short-term recall	19	male	very mild	-1.44214	-0.97526	-0.634874	-0.562745	-0.247759	7
AWS-6	AWS-Trochaic	AWS	trochaic	attempt 4	short-term recall	19	male	very mild	-1.44214	-0.97526	-0.634874	-0.562745	-0.247759	8
AWS-7	AWS-Trochaic	AWS	trochaic	attempt 1	immediate repetition	30	female	very mild	0.768891	0.544443	0.604575	1.27412	-1.10948	12
AWS-7	AWS-Trochaic	AWS	trochaic	attempt 2	immediate repetition	30	female	very mild	0.768891	0.544443	0.604575	1.27412	-1.10948	12
AWS-7	AWS-Trochaic	AWS	trochaic	attempt 3	immediate repetition	30	female	very mild	0.768891	0.544443	0.604575	1.27412	-1.10948	12
AWS-7	AWS-Trochaic	AWS	trochaic	attempt 4	immediate repetition	30	female	very mild	0.768891	0.544443	0.604575	1.27412	-1.10948	12
AWS-7	AWS-Trochaic	AWS	trochaic	attempt 1	short-term recall	30	female	very mild	0.768891	0.544443	0.604575	1.27412	-1.10948	11
AWS-7	AWS-Trochaic	AWS	trochaic	attempt 2	short-term recall	30	female	very mild	0.768891	0.544443	0.604575	1.27412	-1.10948	11
AWS-7	AWS-Trochaic	AWS	trochaic	attempt 3	short-term recall	30	female	very mild	0.768891	0.544443	0.604575	1.27412	-1.10948	11
AWS-7	AWS-Trochaic	AWS	trochaic	attempt 4	short-term recall	30	female	very mild	0.768891	0.544443	0.604575	1.27412	-1.10948	11
AWS-8	AWS-Trochaic	AWS	trochaic	attempt 1	immediate repetition	20	female	mild	0.821474	0.897584	1.13421	0.779185	-1.34497	12
AWS-8	AWS-Trochaic	AWS	trochaic	attempt 2	immediate repetition	20	female	mild	0.821474	0.897584	1.13421	0.779185	-1.34497	12
AWS-8	AWS-Trochaic	AWS	trochaic	attempt 3	immediate repetition	20	female	mild	0.821474	0.897584	1.13421	0.779185	-1.34497	12
AWS-8	AWS-Trochaic	AWS	trochaic	attempt 4	immediate repetition	20	female	mild	0.821474	0.897584	1.13421	0.779185	-1.34497	12
AWS-8	AWS-Trochaic	AWS	trochaic	attempt 1	short-term recall	20	female	mild	0.821474	0.897584	1.13421	0.779185	-1.34497	12
AWS-8	AWS-Trochaic	AWS	trochaic	attempt 2	short-term recall	20	female	mild	0.821474	0.897584	1.13421	0.779185	-1.34497	12
AWS-8	AWS-Trochaic	AWS	trochaic	attempt 3	short-term recall	20	female	mild	0.821474	0.897584	1.13421	0.779185	-1.34497	12
AWS-8	AWS-Trochaic	AWS	trochaic	attempt 4	short-term recall	20	female	mild	0.821474	0.897584	1.13421	0.779185	-1.34497	11
AWS-9	AWS-Trochaic	AWS	trochaic	attempt 1	immediate repetition	22	male	mild	0.821474	0.630035	0.470805	1.22649	-0.247759	11
AWS-9	AWS-Trochaic	AWS	trochaic	attempt 2	immediate repetition	22	male	mild	0.821474	0.630035	0.470805	1.22649	-0.247759	11
AWS-9	AWS-Trochaic	AWS	trochaic	attempt 3	immediate repetition	22	male	mild	0.821474	0.630035	0.470805	1.22649	-0.247759	11
AWS-9	AWS-Trochaic	AWS	trochaic	attempt 4	immediate repetition	22	male	mild	0.821474	0.630035	0.470805	1.22649	-0.247759	11
AWS-9	AWS-Trochaic	AWS	trochaic	attempt 1	short-term recall	22	male	mild	0.821474	0.630035	0.470805	1.22649	-0.247759	11
AWS-9	AWS-Trochaic	AWS	trochaic	attempt 2	short-term recall	22	male	mild	0.821474	0.630035	0.470805	1.22649	-0.247759	11
AWS-9	AWS-Trochaic	AWS	trochaic	attempt 3	short-term recall	22	male	mild	0.821474	0.630035	0.470805	1.22649	-0.247759	11
AWS-9	AWS-Trochaic	AWS	trochaic	attempt 4	short-term recall	22	male	mild	0.821474	0.630035	0.470805	1.22649	-0.247759	11
AWS-10	AWS-Trochaic	AWS	trochaic	attempt 1	immediate repetition	19	female	very mild	1.38738	-1.51036	-1.07715	-1.45736	-1.34497	12
AWS-10	AWS-Trochaic	AWS	trochaic	attempt 2	immediate repetition	19	female	very mild	1.38738	-1.51036	-1.07715	-1.45736	-1.34497	12
AWS-10	AWS-Trochaic	AWS	trochaic	attempt 3	immediate repetition	19	female	very mild	1.38738	-1.51036	-1.07715	-1.45736	-1.34497	12
AWS-10	AWS-Trochaic	AWS	trochaic	attempt 4	immediate repetition	19	female	very mild	1.38738	-1.51036	-1.07715	-1.45736	-1.34497	12
AWS-10	AWS-Trochaic	AWS	trochaic	attempt 1	short-term recall	19	female	very mild	1.38738	-1.51036	-1.07715	-1.45736	-1.34497	10
AWS-10	AWS-Trochaic	AWS	trochaic	attempt 2	short-term recall	19	female	very mild	1.38738	-1.51036	-1.07715	-1.45736	-1.34497	10
AWS-10	AWS-Trochaic	AWS	trochaic	attempt 3	short-term recall	19	female	very mild	1.38738	-1.51036	-1.07715	-1.45736	-1.34497	10
AWS-10	AWS-Trochaic	AWS	trochaic	attempt 4	short-term recall	19	female	very mild	1.38738	-1.51036	-1.07715	-1.45736	-1.34497	10
AWS-11	AWS-Trochaic	AWS	trochaic	attempt 1	immediate repetition	20	male	moderate	-0.310335	0.0949368	0.0285337	-0.115435	0.849458	12
AWS-11	AWS-Trochaic	AWS	trochaic	attempt 2	immediate repetition	20	male	moderate	-0.310335	0.0949368	0.0285337	-0.115435	0.849458	12
AWS-11	AWS-Trochaic	AWS	trochaic	attempt 3	immediate repetition	20	male	moderate	-0.310335	0.0949368	0.0285337	-0.115435	0.849458	12
AWS-11	AWS-Trochaic	AWS	trochaic	attempt 4	immediate repetition	20	male	moderate	-0.310335	0.0949368	0.0285337	-0.115435	0.849458	12
AWS-11	AWS-Trochaic	AWS	trochaic	attempt 1	short-term recall	20	male	moderate	-0.310335	0.0949368	0.0285337	-0.115435	0.849458	12
AWS-11	AWS-Trochaic	AWS	trochaic	attempt 2	short-term recall	20	male	moderate	-0.310335	0.0949368	0.0285337	-0.115435	0.849458	12
AWS-11	AWS-Trochaic	AWS	trochaic	attempt 3	short-term recall	20	male	moderate	-0.310335	0.0949368	0.0285337	-0.115435	0.849458	12
AWS-11	AWS-Trochaic	AWS	trochaic	attempt 4	short-term recall	20	male	moderate	-0.310335	0.0949368	0.0285337	-0.115435	0.849458	12
AWS-12	AWS-Trochaic	AWS	trochaic	attempt 1	immediate repetition	24	female	very mild	0.821474	1.43268	1.13421	-0.115435	-0.247759	12
AWS-12	AWS-Trochaic	AWS	trochaic	attempt 2	immediate repetition	24	female	very mild	0.821474	1.43268	1.13421	-0.115435	-0.247759	12
AWS-12	AWS-Trochaic	AWS	trochaic	attempt 3	immediate repetition	24	female	very mild	0.821474	1.43268	1.13421	-0.115435	-0.247759	12
AWS-12	AWS-Trochaic	AWS	trochaic	attempt 4	immediate repetition	24	female	very mild	0.821474	1.43268	1.13421	-0.115435	-0.247759	12
AWS-12	AWS-Trochaic	AWS	trochaic	attempt 1	short-term recall	24	female	very mild	0.821474	1.43268	1.13421	-0.115435	-0.247759	12
AWS-12	AWS-Trochaic	AWS	trochaic	attempt 2	short-term recall	24	female	very mild	0.821474	1.43268	1.13421	-0.115435	-0.247759	11
AWS-12	AWS-Trochaic	AWS	trochaic	attempt 3	short-term recall	24	female	very mild	0.821474	1.43268	1.13421	-0.115435	-0.247759	11
AWS-12	AWS-Trochaic	AWS	trochaic	attempt 4	short-term recall	24	female	very mild	0.821474	1.43268	1.13421	-0.115435	-0.247759	11
AWS-13	AWS-Trochaic	AWS	trochaic	attempt 1	immediate repetition	21	male	very mild	0.768891	-1.04352	-0.624077	-0.152894	1.50351	12
AWS-13	AWS-Trochaic	AWS	trochaic	attempt 2	immediate repetition	21	male	very mild	0.768891	-1.04352	-0.624077	-0.152894	1.50351	12
AWS-13	AWS-Trochaic	AWS	trochaic	attempt 3	immediate repetition	21	male	very mild	0.768891	-1.04352	-0.624077	-0.152894	1.50351	12
AWS-13	AWS-Trochaic	AWS	trochaic	attempt 4	immediate repetition	21	male	very mild	0.768891	-1.04352	-0.624077	-0.152894	1.50351	12
AWS-13	AWS-Trochaic	AWS	trochaic	attempt 1	short-term recall	21	male	very mild	0.768891	-1.04352	-0.624077	-0.152894	1.50351	11
AWS-13	AWS-Trochaic	AWS	trochaic	attempt 2	short-term recall	21	male	very mild	0.768891	-1.04352	-0.624077	-0.152894	1.50351	11
AWS-13	AWS-Trochaic	AWS	trochaic	attempt 3	short-term recall	21	male	very mild	0.768891	-1.04352	-0.624077	-0.152894	1.50351	11
AWS-13	AWS-Trochaic	AWS	trochaic	attempt 4	short-term recall	21	male	very mild	0.768891	-1.04352	-0.624077	-0.152894	1.50351	11
AWS-14	AWS-Iambic	AWS	iambic	attempt 1	immediate repetition	22	female	very mild	-0.310335	-0.440161	-1.96169	-0.562745	0.849458	12
AWS-14	AWS-Iambic	AWS	iambic	attempt 2	immediate repetition	22	female	very mild	-0.310335	-0.440161	-1.96169	-0.562745	0.849458	12
AWS-14	AWS-Iambic	AWS	iambic	attempt 3	immediate repetition	22	female	very mild	-0.310335	-0.440161	-1.96169	-0.562745	0.849458	12
AWS-14	AWS-Iambic	AWS	iambic	attempt 4	immediate repetition	22	female	very mild	-0.310335	-0.440161	-1.96169	-0.562745	0.849458	12
AWS-14	AWS-Iambic	AWS	iambic	attempt 1	short-term recall	22	female	very mild	-0.310335	-0.440161	-1.96169	-0.562745	0.849458	9
AWS-14	AWS-Iambic	AWS	iambic	attempt 2	short-term recall	22	female	very mild	-0.310335	-0.440161	-1.96169	-0.562745	0.849458	7
AWS-14	AWS-Iambic	AWS	iambic	attempt 3	short-term recall	22	female	very mild	-0.310335	-0.440161	-1.96169	-0.562745	0.849458	7
AWS-14	AWS-Iambic	AWS	iambic	attempt 4	short-term recall	22	female	very mild	-0.310335	-0.440161	-1.96169	-0.562745	0.849458	9
AWS-15	AWS-Iambic	AWS	iambic	attempt 1	immediate repetition	27	female	very mild	-0.412576	0.862035	0.604575	-0.8664	-0.238487	11
AWS-15	AWS-Iambic	AWS	iambic	attempt 2	immediate repetition	27	female	very mild	-0.412576	0.862035	0.604575	-0.8664	-0.238487	11
AWS-15	AWS-Iambic	AWS	iambic	attempt 3	immediate repetition	27	female	very mild	-0.412576	0.862035	0.604575	-0.8664	-0.238487	12
AWS-15	AWS-Iambic	AWS	iambic	attempt 4	immediate repetition	27	female	very mild	-0.412576	0.862035	0.604575	-0.8664	-0.238487	12
AWS-15	AWS-Iambic	AWS	iambic	attempt 1	short-term recall	27	female	very mild	-0.412576	0.862035	0.604575	-0.8664	-0.238487	4
AWS-15	AWS-Iambic	AWS	iambic	attempt 2	short-term recall	27	female	very mild	-0.412576	0.862035	0.604575	-0.8664	-0.238487	6
AWS-15	AWS-Iambic	AWS	iambic	attempt 3	short-term recall	27	female	very mild	-0.412576	0.862035	0.604575	-0.8664	-0.238487	6
AWS-15	AWS-Iambic	AWS	iambic	attempt 4	short-term recall	27	female	very mild	-0.412576	0.862035	0.604575	-0.8664	-0.238487	5
AWS-16	AWS-Iambic	AWS	iambic	attempt 1	immediate repetition	22	male	very mild	0.375069	-0.408332	-0.214526	1.63087	0.63251	12
AWS-16	AWS-Iambic	AWS	iambic	attempt 2	immediate repetition	22	male	very mild	0.375069	-0.408332	-0.214526	1.63087	0.63251	12
AWS-16	AWS-Iambic	AWS	iambic	attempt 3	immediate repetition	22	male	very mild	0.375069	-0.408332	-0.214526	1.63087	0.63251	12
AWS-16	AWS-Iambic	AWS	iambic	attempt 4	immediate repetition	22	male	very mild	0.375069	-0.408332	-0.214526	1.63087	0.63251	12
AWS-16	AWS-Iambic	AWS	iambic	attempt 1	short-term recall	22	male	very mild	0.375069	-0.408332	-0.214526	1.63087	0.63251	12
AWS-16	AWS-Iambic	AWS	iambic	attempt 2	short-term recall	22	male	very mild	0.375069	-0.408332	-0.214526	1.63087	0.63251	10
AWS-16	AWS-Iambic	AWS	iambic	attempt 3	short-term recall	22	male	very mild	0.375069	-0.408332	-0.214526	1.63087	0.63251	10
AWS-16	AWS-Iambic	AWS	iambic	attempt 4	short-term recall	22	male	very mild	0.375069	-0.408332	-0.214526	1.63087	0.63251	9
AWS-17	AWS-Iambic	AWS	iambic	attempt 1	immediate repetition	19	female	very mild	1.95328	-2.04546	0.913077	0.779185	0.30085	12
AWS-17	AWS-Iambic	AWS	iambic	attempt 2	immediate repetition	19	female	very mild	1.95328	-2.04546	0.913077	0.779185	0.30085	12
AWS-17	AWS-Iambic	AWS	iambic	attempt 3	immediate repetition	19	female	very mild	1.95328	-2.04546	0.913077	0.779185	0.30085	12
AWS-17	AWS-Iambic	AWS	iambic	attempt 4	immediate repetition	19	female	very mild	1.95328	-2.04546	0.913077	0.779185	0.30085	12
AWS-17	AWS-Iambic	AWS	iambic	attempt 1	short-term recall	19	female	very mild	1.95328	-2.04546	0.913077	0.779185	0.30085	11
AWS-17	AWS-Iambic	AWS	iambic	attempt 2	short-term recall	19	female	very mild	1.95328	-2.04546	0.913077	0.779185	0.30085	11
AWS-17	AWS-Iambic	AWS	iambic	attempt 3	short-term recall	19	female	very mild	1.95328	-2.04546	0.913077	0.779185	0.30085	11
AWS-17	AWS-Iambic	AWS	iambic	attempt 4	short-term recall	19	female	very mild	1.95328	-2.04546	0.913077	0.779185	0.30085	11
AWS-18	AWS-Iambic	AWS	iambic	attempt 1	immediate repetition	22	male	mild	-0.310335	0.897584	0.691941	-0.562745	-0.796367	12
AWS-18	AWS-Iambic	AWS	iambic	attempt 2	immediate repetition	22	male	mild	-0.310335	0.897584	0.691941	-0.562745	-0.796367	12
AWS-18	AWS-Iambic	AWS	iambic	attempt 3	immediate repetition	22	male	mild	-0.310335	0.897584	0.691941	-0.562745	-0.796367	12
AWS-18	AWS-Iambic	AWS	iambic	attempt 4	immediate repetition	22	male	mild	-0.310335	0.897584	0.691941	-0.562745	-0.796367	12
AWS-18	AWS-Iambic	AWS	iambic	attempt 1	short-term recall	22	male	mild	-0.310335	0.897584	0.691941	-0.562745	-0.796367	11
AWS-18	AWS-Iambic	AWS	iambic	attempt 2	short-term recall	22	male	mild	-0.310335	0.897584	0.691941	-0.562745	-0.796367	12
AWS-18	AWS-Iambic	AWS	iambic	attempt 3	short-term recall	22	male	mild	-0.310335	0.897584	0.691941	-0.562745	-0.796367	12
AWS-18	AWS-Iambic	AWS	iambic	attempt 4	short-term recall	22	male	mild	-0.310335	0.897584	0.691941	-0.562745	-0.796367	11
AWS-19	AWS-Iambic	AWS	iambic	attempt 1	immediate repetition	28	male	very mild	-0.876239	0.897584	0.0285337	1.6738	0.849458	12
AWS-19	AWS-Iambic	AWS	iambic	attempt 2	immediate repetition	28	male	very mild	-0.876239	0.897584	0.0285337	1.6738	0.849458	12
AWS-19	AWS-Iambic	AWS	iambic	attempt 3	immediate repetition	28	male	very mild	-0.876239	0.897584	0.0285337	1.6738	0.849458	12
AWS-19	AWS-Iambic	AWS	iambic	attempt 4	immediate repetition	28	male	very mild	-0.876239	0.897584	0.0285337	1.6738	0.849458	12
AWS-19	AWS-Iambic	AWS	iambic	attempt 1	short-term recall	28	male	very mild	-0.876239	0.897584	0.0285337	1.6738	0.849458	9
AWS-19	AWS-Iambic	AWS	iambic	attempt 2	short-term recall	28	male	very mild	-0.876239	0.897584	0.0285337	1.6738	0.849458	11
AWS-19	AWS-Iambic	AWS	iambic	attempt 3	short-term recall	28	male	very mild	-0.876239	0.897584	0.0285337	1.6738	0.849458	11
AWS-19	AWS-Iambic	AWS	iambic	attempt 4	short-term recall	28	male	very mild	-0.876239	0.897584	0.0285337	1.6738	0.849458	10
AWS-20	AWS-Iambic	AWS	iambic	attempt 1	immediate repetition	21	male	very mild	0.25557	1.16513	1.13421	1.6738	-0.247759	12
AWS-20	AWS-Iambic	AWS	iambic	attempt 2	immediate repetition	21	male	very mild	0.25557	1.16513	1.13421	1.6738	-0.247759	12
AWS-20	AWS-Iambic	AWS	iambic	attempt 3	immediate repetition	21	male	very mild	0.25557	1.16513	1.13421	1.6738	-0.247759	12
AWS-20	AWS-Iambic	AWS	iambic	attempt 4	immediate repetition	21	male	very mild	0.25557	1.16513	1.13421	1.6738	-0.247759	12
AWS-20	AWS-Iambic	AWS	iambic	attempt 1	short-term recall	21	male	very mild	0.25557	1.16513	1.13421	1.6738	-0.247759	10
AWS-20	AWS-Iambic	AWS	iambic	attempt 2	short-term recall	21	male	very mild	0.25557	1.16513	1.13421	1.6738	-0.247759	9
AWS-20	AWS-Iambic	AWS	iambic	attempt 3	short-term recall	21	male	very mild	0.25557	1.16513	1.13421	1.6738	-0.247759	10
AWS-20	AWS-Iambic	AWS	iambic	attempt 4	short-term recall	21	male	very mild	0.25557	1.16513	1.13421	1.6738	-0.247759	11
AWS-21	AWS-Iambic	AWS	iambic	attempt 1	immediate repetition	21	male	very mild	-0.0187534	-3.26666	-2.67183	-1.93666	-0.891735	11
AWS-21	AWS-Iambic	AWS	iambic	attempt 2	immediate repetition	21	male	very mild	-0.0187534	-3.26666	-2.67183	-1.93666	-0.891735	11
AWS-21	AWS-Iambic	AWS	iambic	attempt 3	immediate repetition	21	male	very mild	-0.0187534	-3.26666	-2.67183	-1.93666	-0.891735	10
AWS-21	AWS-Iambic	AWS	iambic	attempt 4	immediate repetition	21	male	very mild	-0.0187534	-3.26666	-2.67183	-1.93666	-0.891735	12
AWS-21	AWS-Iambic	AWS	iambic	attempt 1	short-term recall	21	male	very mild	-0.0187534	-3.26666	-2.67183	-1.93666	-0.891735	6
AWS-21	AWS-Iambic	AWS	iambic	attempt 2	short-term recall	21	male	very mild	-0.0187534	-3.26666	-2.67183	-1.93666	-0.891735	8
AWS-21	AWS-Iambic	AWS	iambic	attempt 3	short-term recall	21	male	very mild	-0.0187534	-3.26666	-2.67183	-1.93666	-0.891735	6
AWS-21	AWS-Iambic	AWS	iambic	attempt 4	short-term recall	21	male	very mild	-0.0187534	-3.26666	-2.67183	-1.93666	-0.891735	6
AWS-22	AWS-Iambic	AWS	iambic	attempt 1	immediate repetition	24	male	mild	-0.876239	-0.97526	-0.85601	-0.115435	-0.247759	12
AWS-22	AWS-Iambic	AWS	iambic	attempt 2	immediate repetition	24	male	mild	-0.876239	-0.97526	-0.85601	-0.115435	-0.247759	12
AWS-22	AWS-Iambic	AWS	iambic	attempt 3	immediate repetition	24	male	mild	-0.876239	-0.97526	-0.85601	-0.115435	-0.247759	12
AWS-22	AWS-Iambic	AWS	iambic	attempt 4	immediate repetition	24	male	mild	-0.876239	-0.97526	-0.85601	-0.115435	-0.247759	12
AWS-22	AWS-Iambic	AWS	iambic	attempt 1	short-term recall	24	male	mild	-0.876239	-0.97526	-0.85601	-0.115435	-0.247759	7
AWS-22	AWS-Iambic	AWS	iambic	attempt 2	short-term recall	24	male	mild	-0.876239	-0.97526	-0.85601	-0.115435	-0.247759	8
AWS-22	AWS-Iambic	AWS	iambic	attempt 3	short-term recall	24	male	mild	-0.876239	-0.97526	-0.85601	-0.115435	-0.247759	8
AWS-22	AWS-Iambic	AWS	iambic	attempt 4	short-term recall	24	male	mild	-0.876239	-0.97526	-0.85601	-0.115435	-0.247759	7
AWS-23	AWS-Iambic	AWS	iambic	attempt 1	immediate repetition	20	female	very mild	-0.412576	-0.0907405	-0.214526	-0.8664	-0.891735	12
AWS-23	AWS-Iambic	AWS	iambic	attempt 2	immediate repetition	20	female	very mild	-0.412576	-0.0907405	-0.214526	-0.8664	-0.891735	12
AWS-23	AWS-Iambic	AWS	iambic	attempt 3	immediate repetition	20	female	very mild	-0.412576	-0.0907405	-0.214526	-0.8664	-0.891735	12
AWS-23	AWS-Iambic	AWS	iambic	attempt 4	immediate repetition	20	female	very mild	-0.412576	-0.0907405	-0.214526	-0.8664	-0.891735	11
AWS-23	AWS-Iambic	AWS	iambic	attempt 1	short-term recall	20	female	very mild	-0.412576	-0.0907405	-0.214526	-0.8664	-0.891735	10
AWS-23	AWS-Iambic	AWS	iambic	attempt 2	short-term recall	20	female	very mild	-0.412576	-0.0907405	-0.214526	-0.8664	-0.891735	8
AWS-23	AWS-Iambic	AWS	iambic	attempt 3	short-term recall	20	female	very mild	-0.412576	-0.0907405	-0.214526	-0.8664	-0.891735	10
AWS-23	AWS-Iambic	AWS	iambic	attempt 4	short-term recall	20	female	very mild	-0.412576	-0.0907405	-0.214526	-0.8664	-0.891735	9
AWS-24	AWS-Iambic	AWS	iambic	attempt 1	immediate repetition	28	male	severe	1.16271	-0.0907405	1.01413	0.560612	0.63251	12
AWS-24	AWS-Iambic	AWS	iambic	attempt 2	immediate repetition	28	male	severe	1.16271	-0.0907405	1.01413	0.560612	0.63251	12
AWS-24	AWS-Iambic	AWS	iambic	attempt 3	immediate repetition	28	male	severe	1.16271	-0.0907405	1.01413	0.560612	0.63251	12
AWS-24	AWS-Iambic	AWS	iambic	attempt 4	immediate repetition	28	male	severe	1.16271	-0.0907405	1.01413	0.560612	0.63251	12
AWS-24	AWS-Iambic	AWS	iambic	attempt 1	short-term recall	28	male	severe	1.16271	-0.0907405	1.01413	0.560612	0.63251	12
AWS-24	AWS-Iambic	AWS	iambic	attempt 2	short-term recall	28	male	severe	1.16271	-0.0907405	1.01413	0.560612	0.63251	11
AWS-24	AWS-Iambic	AWS	iambic	attempt 3	short-term recall	28	male	severe	1.16271	-0.0907405	1.01413	0.560612	0.63251	11
AWS-24	AWS-Iambic	AWS	iambic	attempt 4	short-term recall	28	male	severe	1.16271	-0.0907405	1.01413	0.560612	0.63251	11
AWS-25	AWS-Iambic	AWS	iambic	attempt 1	immediate repetition	22	female	very mild	-0.876239	-0.97526	-1.51942	1.6738	1.94667	12
AWS-25	AWS-Iambic	AWS	iambic	attempt 2	immediate repetition	22	female	very mild	-0.876239	-0.97526	-1.51942	1.6738	1.94667	12
AWS-25	AWS-Iambic	AWS	iambic	attempt 3	immediate repetition	22	female	very mild	-0.876239	-0.97526	-1.51942	1.6738	1.94667	12
AWS-25	AWS-Iambic	AWS	iambic	attempt 4	immediate repetition	22	female	very mild	-0.876239	-0.97526	-1.51942	1.6738	1.94667	12
AWS-25	AWS-Iambic	AWS	iambic	attempt 1	short-term recall	22	female	very mild	-0.876239	-0.97526	-1.51942	1.6738	1.94667	6
AWS-25	AWS-Iambic	AWS	iambic	attempt 2	short-term recall	22	female	very mild	-0.876239	-0.97526	-1.51942	1.6738	1.94667	6
AWS-25	AWS-Iambic	AWS	iambic	attempt 3	short-term recall	22	female	very mild	-0.876239	-0.97526	-1.51942	1.6738	1.94667	6
AWS-25	AWS-Iambic	AWS	iambic	attempt 4	short-term recall	22	female	very mild	-0.876239	-0.97526	-1.51942	1.6738	1.94667	6
AWS-26	AWS-Iambic	AWS	iambic	attempt 1	immediate repetition	22	male	severe	-1.20022	-0.0907405	-0.214526	-0.8664	0.414761	12
AWS-26	AWS-Iambic	AWS	iambic	attempt 2	immediate repetition	22	male	severe	-1.20022	-0.0907405	-0.214526	-0.8664	0.414761	12
AWS-26	AWS-Iambic	AWS	iambic	attempt 3	immediate repetition	22	male	severe	-1.20022	-0.0907405	-0.214526	-0.8664	0.414761	12
AWS-26	AWS-Iambic	AWS	iambic	attempt 4	immediate repetition	22	male	severe	-1.20022	-0.0907405	-0.214526	-0.8664	0.414761	12
AWS-26	AWS-Iambic	AWS	iambic	attempt 1	short-term recall	22	male	severe	-1.20022	-0.0907405	-0.214526	-0.8664	0.414761	11
AWS-26	AWS-Iambic	AWS	iambic	attempt 2	short-term recall	22	male	severe	-1.20022	-0.0907405	-0.214526	-0.8664	0.414761	11
AWS-26	AWS-Iambic	AWS	iambic	attempt 3	short-term recall	22	male	severe	-1.20022	-0.0907405	-0.214526	-0.8664	0.414761	11
AWS-26	AWS-Iambic	AWS	iambic	attempt 4	short-term recall	22	male	severe	-1.20022	-0.0907405	-0.214526	-0.8664	0.414761	10
